# Supplementary material for: Exogenous melatonin reduces the inhibitory effect of osmotic stress on antioxidant properties and cell ultrastructure at germination stage of soybean
Source: PLoS One. 2020 Dec 15;15(12):e0243537. doi: 10.1371/journal.pone.0243537 (PMC7737893; doi:10.1371/journal.pone.0243537)
Supplement: S1 Data — (XLSX) [file pone.0243537.s001.xlsx]

## Sheet: Table
Table 1	Treatments		Germination rate/%	Germination potential/%	Germination index
	0	CK	96.67±5.77a	96.67±5.77a	9.67±0.58a
		M1	90.00±10.0ab	96.67±5.77a	9.33±0.58a
		M2	93.33±5.77a	96.67±5.77a	9.50±0.50a
	0.03	CK	73.33±11.55cd	80.0±10.0bc	7.67±1.04bc
		M1	93.33±5.77a	96.67±5.77a	9.50±0.50a
		M2	96.67±5.77a	96.67±5.77a	9.67±0.58a
	0.06	CK	63.33±11.55d	73.33±5.77c	6.83±0.76c
		M1	76.67±11.55bcd	83.33±5.77bc	8.00±0.87bc
		M2	83.33±5.77abc	90.00±0.00ab	8.67±0.29ab
	CV (%)		13.85	9.97	11.81
Table 2	Treatments		Root length /cm	Root surface area /cm2	Root volume /cm3	Fresh weight /g	Dry weight /g
	0	CK	13.43±0.02e	6.09±0.01e	0.25±0.002bc	0.663±0.004a	0.043±0.002b
		M1	13.70±0.02c	6.26±0.01d	0.29±0.002ab	0.496±0.008c	0.047±0.002a
		M2	14.83±0.04a	7.47±0.01b	0.31±0.002a	0.523±0.002b	0.045±0.002b
	0.03	CK	12.08±0.09g	5.84±0.01g	0.25±0.001bc	0.460±0.002d	0.030±0.001de
		M1	12.51±0.03f	6.03±0.01f	0.28±0.002ab	0.407±0.003g	0.029±0.002e
		M2	14.40±0.02b	7.75±0.01a	0.27±0.003bc	0.433±0.002f	0.042±0.001b
	0.06	CK	12.08±0.10g	5.67±0.02h	0.23±0.002c	0.454±0.003e	0.033±0.002c
		M1	12.53±0.01f	5.07±0.03i	0.27±0.061b	0.364±0.003h	0.032±0.002d
		M2	13.58±0.01d	6.82±0.04c	0.25±0.001bc	0.412±0.001g	0.032±0.001cd
	CV (%)		6.49	7.54	13.67	19	18.63

## Sheet: Figure
Fig. 2
A	H2O2
		CK	± SE	M1	± SE	M2	± SE
	0	11.04	0.2	10.11	0.32	9.81	0.37
	0.03	13.88	0.34	12.91	0.22	12.23	0.21
	0.06	16.15	0.25	15.04	0.15	13.11	0.25
B	O2∙-
		CK	± SE	M1	± SE	M2	± SE
	0	5.04	0.15	4.98	0.18	4.79	0.2
	0.03	9.64	0.2	7.58	0.27	6.38	0.19
	0.06	11.45	0.26	9.65	0.38	7.62	0.13
Fig. 6
A	Electrolyte leakage
		CK	± SE	M1	± SE	M2	± SE
	0	12.15	0.51	11.1	0.63	9.15	0.61
	0.03	17.15	0.72	14.4	0.66	10.5	0.55
	0.06	18.75	0.9	13.5	0.51	10.75	0.32
B	MDA
		CK	± SE	M1	± SE	M2	± SE
	0	0.2915	0.005	0.236	0.009	0.181	0.007
	0.03	0.276	0.006	0.246	0.006	0.225	0.009
	0.06	0.298	0.0075	0.245	0.011	0.227	0.013
Fig.7
A	SOD
		CK	± SE	M1	± SE	M2	± SE
	0	62.9	2.76	74.2	1.07	65.6	1.79
	0.03	75.2	1.79	76.7	1.55	76.8	1.99
	0.06	66.7	2.89	87.6	2.11	67.8	2.31
B	POD
		CK	± SE	M1	± SE	M2	± SE
	0	11735	179	12789	248	14368	518
	0.03	12279	259	13625	229	16247	168
	0.06	14223	221	16121	228	16224	144
C	CAT
		CK	± SE	M1	± SE	M2	± SE
	0	0.481	0.031	0.502	0.041	0.509	0.0161
	0.03	0.556	0.014	0.643	0.036	0.575	0.022
	0.06	0.6127	0.027	0.655	0.0381	0.661	0.019
D	APX
		CK	± SE	M1	± SE	M2	± SE
	0	3.19	0.11	3.27	0.14	3.35	0.15
	0.03	4.05	0.17	4.39	0.18	4.65	0.21
	0.06	4.67	0.31	5.05	0.18	5.08	0.19
Fig.8
A	Soluble protein
		CK	± SE	M1	± SE	M2	± SE
	0	10.91	0.46	11.3	0.99	12.1	1.21
	0.03	14.89	0.43	17.89	1.11	17.99	1.41
	0.06	17.15	1.51	19.71	0.51	19.29	0.72
B	Proline
		CK	± SE	M1	± SE	M2	± SE
	0	45.91	1.15	46.88	1.61	47.61	1.23
	0.03	52.9	2.16	57.16	2.21	57.83	1.53
	0.06	60.8	2.11	66.6	2.18	66.05	0.22
